# Supplementary material for: Stable Near-Infrared Photoluminescence of Hexagonal-Shaped PbS Nanoparticles with 1-Dodecanethiol Ligands
Source: Materials (Basel). 2024 May 16;17(10):2380. doi: 10.3390/ma17102380 (PMC11123402; doi:10.3390/ma17102380)
Supplement: Supplementary file 1 [file materials-17-02380-s001.zip]

Archive with 1 entries (1 files):
- materials-2959907-supplementary.pdf
